# Supplementary material for: Comprehensive Review: Unveiling the Pro-Oncogenic Roles of IL-1ß and PD-1/PD-L1 in NSCLC Development and Targeting Their Pathways for Clinical Management
Source: Int J Mol Sci. 2023 Jul 17;24(14):11547. doi: 10.3390/ijms241411547 (PMC10380530; doi:10.3390/ijms241411547)
Supplement: Supplementary file 1 [file ijms-24-11547-s001.zip]

Archive with 1 entries (1 files):
- ijms-2497376-supplementary.pdf
